# Supplementary material for: Proteomic profiling of regenerated urinary bladder tissue in a non-human primate augmentation model
Source: Sci Rep. 2024 Jul 9;14:15757. doi: 10.1038/s41598-024-66088-9 (PMC11231185; doi:10.1038/s41598-024-66088-9)
Supplement: Supplementary file 1 — Supplementary Information 1. [file 41598_2024_66088_MOESM1_ESM.xlsx]

## Sheet: Overexpressed in Entero-grafted
UniqueID	Symbol	Name	Entero-grafted /native ratio)	Parametric p-value	Local FDR
A0A096P102	ALDOB	Fructose-bisphosphate aldolase	33.86	2.7e-06	0.000605
A0A096NIV1	TFF3	trefoil factor 3	32.1	1.6e-06	0.00046
A0A2I3MNY7	LGALS2	Galectin	29	3.4e-06	0.000683
A0A096NGR8	DEFA6	defensin alpha 6	28.51	4e-07	0.000225
A0A096N2N1	CDH17	cadherin 17	25.86	6.9e-06	0.000998
A0A096N6M1	NTS	neurotensin	23.8	5.1e-06	0.000848
A0A8I5NAJ1		Peptidase S1 domain-containing protein	23.27	1.2e-05	0.00135
A0A096NXS7	REG3A	regenerating family member 3 alpha	22.44	4.76e-05	0.00296
A0A096N2A5	VIL1	villin 1	22.35	3.2e-06	0.000662
A0A096N861	SI	sucrase-isomaltase	20.02	6.5e-06	0.000967
A0A2I3LPH8	FABP1	fatty acid binding protein 1	19.34	3e-06	0.000639
A0A8I5NX92	FABP6	Cytosolic fatty-acid binding proteins domain-containing protein	18.8	0.0001101	0.00488
A0A096MX76	FABP2	fatty acid binding protein 2	17.21	3.41e-05	0.00244
A0A2I3NGN1	DDC	dopa decarboxylase	16.86	5e-06	0.000839
A0A8J8XMJ7	IFNAR2	Interferon alpha and beta receptor subunit 2	16.85	4.7e-06	0.000812
A0A8I5R102		Regenerating family member 1 alpha	16.75	5e-06	0.000839
A0A096N2V6	CPS1	carbamoyl-phosphate synthase 1	16.68	1e-06	0.000361
A0A2I3N061	CLCA1	chloride channel accessory 1	16.28	2.1e-06	0.00053
A0A096MQK3	AOC1	amine oxidase, copper containing 1	15.69	5.8e-06	0.000909
A0A2I3MKQ3	AKR7A2	aldo-keto reductase family 7 member A2	15.55	7.4e-06	0.00104
A0A096NIV6	MEP1A	meprin A subunit alpha	15.38	0.0001518	0.00594
A0A8I5NV79	GPA33	glycoprotein A33	14.91	1.6e-06	0.00046
A0A096NB01	XDH	xanthine dehydrogenase	14.25	3.9e-06	0.000735
A0A2I3MUY0	EMILIN1	elastin microfibril interfacer 1	14.09	9.1e-06	0.00116
A0A096N291	ITLN1	intelectin 1	13.92	0.0007083	0.0159
A0A2I3NGG3	CHGA	chromogranin A	13.83	7.2e-06	0.00102
A0A096P5J1	KRT20	keratin 20	12.93	7.1e-06	0.00101
A0A096MQN7	RETNLB	resistin like beta	12.85	0.0004425	0.0117
A0A0A0MUV2	TJP3	tight junction protein 3	12.72	7.5e-06	0.00104
A0A096MW03	MYO1A	myosin IA	12.66	7.57e-05	0.00389
A0A8I5NKB7		Galectin	12.46	0.0001105	0.00489
A0A2I3MVT8	KCTD14	potassium channel tetramerization domain containing 14	12.11	5.2e-06	0.000857
A0A096MTI8	ELAPOR1	Endosome-lysosome associated apoptosis and autophagy regulator 1	11.98	1.7e-06	0.000475
A0A8I5N0H9	ZG16	zymogen granule protein 16	11.56	0.0004874	0.0125
A0A096NNI6	PCK1	phosphoenolpyruvate carboxykinase 1	11.12	4.67e-05	0.00293
A0A2I3MWQ2	ENPEP	glutamyl aminopeptidase	11.08	4.68e-05	0.00293
A0A2I3N7K6		Peptidase S1 domain-containing protein	11.01	6.57e-05	0.00358
A0A2I3MW71	MTTP	Microsomal triglyceride transfer protein large subunit	10.64	1.67e-05	0.00163
A0A2I3MKG4	ANXA13	annexin A13	10.56	0.0008823	0.0185
A0A2I3MMD2	LRRC19	leucine rich repeat containing 19	10.54	2.5e-06	0.000581
A0A096NQ50	SCIN	scinderin	10.53	1.33e-05	0.00143
A0A096NZJ5	GBA3	glucosylceramidase beta 3 (gene/pseudogene)	9.93	1.87e-05	0.00173
A0A2I3MEL2	GALNT5	polypeptide N-acetylgalactosaminyltransferase 5	9.33	1.74e-05	0.00166
A0A096NDS2	MUC13	mucin 13, cell surface associated	9.32	5.5e-06	0.000883
A0A096NLZ8		Normal mucosa of esophagus-specific gene 1 protein	9.18	1.58e-05	0.00158
A0A096NF33	AGR3	anterior gradient 3, protein disulphide isomerase family member	8.95	0.0001311	0.00543
A0A096N4P9	OTC	ornithine carbamoyltransferase	8.93	2.45e-05	0.00202
A0A2I3M3Q6	EPCAM	Epithelial cell adhesion molecule	8.81	3.7e-05	0.00256
A0A2I3N7V1	BACE2	beta-site APP-cleaving enzyme 2	8.75	1.11e-05	0.00129
A0A096P2N5	CLDN7	claudin 7	8.74	0.0007705	0.0169
A0A096NMG4	CALML4	calmodulin like 4	8.69	0.0003138	0.00937
A0A096NJN9	SLC5A1	Solute carrier family 5 member 1	8.52	0.0001505	0.00591
A0A8I5QZL5	XRCC5	X-ray repair cross complementing 5	8.39	6.5e-05	0.00356
A0A2I3LRL6	AKR7L	Aldo-keto reductase family 7 like (gene/pseudogene)	8.36	1.9e-05	0.00175
A0A096MMJ2	EPS8L3	EPS8 like 3	8.34	2.4e-05	0.00199
A0A096MZH7		Myosin tail domain-containing protein	8.23	6.83e-05	0.00366
A0A8I5R073	TCN1	transcobalamin 1	8.12	0.0009951	0.02
A0A2I3M2E2	TMIGD1	transmembrane and immunoglobulin domain containing 1	8.07	0.0001779	0.00655
A0A096NA44	PLS1	plastin 1	8	1.63e-05	0.0016
A0A2I3MWR0	CTH	Cystathionine gamma-lyase	7.95	0.0005055	0.0128
A0A096NLE5	SCGN	secretagogin, EF-hand calcium binding protein	7.79	2.94e-05	0.00224
A0A2I3LYX4	RBP2	retinol binding protein 2	7.79	2.76e-05	0.00216
A0A8I5NGP5		glutathione transferase	7.77	1.84e-05	0.00172
A0A096P572	PHYHIPL	phytanoyl-CoA 2-hydroxylase interacting protein like	7.67	3.41e-05	0.00244
A0A096MWB0	B3GNT7	UDP-GlcNAc:betaGal beta-1,3-N-acetylglucosaminyltransferase 7	7.62	1.17e-05	0.00133
A0A8I5R909	HSD11B2	Hydroxysteroid 11-beta dehydrogenase 2	7.59	4.67e-05	0.00293
A0A8I5R289	CA13	carbonic anhydrase 13	7.39	0.0004249	0.0114
A0A2I3LR75		NADP-dependent oxidoreductase domain-containing protein	7.22	0.0033906	0.0476
A0A096P4Z5	HKDC1	hexokinase domain containing 1	7.22	1.34e-05	0.00144
A0A8I5NN65	FBP2	fructose-bisphosphatase 2	7.18	1.38e-05	0.00146
D2SML9	UGT2B43	UDP-glucuronosyltransferase	7.12	5.28e-05	0.00315
A0A096MX08	HEPH	hephaestin	7.11	9.49e-05	0.00446
A0A096NRM2	REG1B	regenerating family member 1 beta	6.84	1.79e-05	0.00169
A0A096NLZ0	DUOX2	dual oxidase 2	6.8	1.22e-05	0.00136
A0A2I3MGL1	SLC12A2	solute carrier family 12 member 2	6.7	4.35e-05	0.00281
A0A0A0MU38	RHPN2	rhophilin Rho GTPase binding protein 2	6.56	1.83e-05	0.00171
A0A096NKF0	DECR2	2,4-dienoyl-CoA reductase 2	6.35	6.29e-05	0.00349
A0A8I5NII0	CASP7	caspase 7	6.34	2.74e-05	0.00215
A0A096MS63	HK2	hexokinase 2	6.07	4.73e-05	0.00295
A0A096N813	DPEP1	Dipeptidase	5.99	0.0014694	0.0262
A0A096N519	GIPC2	GIPC PDZ domain containing family member 2	5.76	0.0005226	0.013
A0A2I3MYY2	RBM47	RNA-binding protein 47	5.65	2.89e-05	0.00222
A0A096P394	SLC13A2	solute carrier family 13 member 2	5.63	0.0003712	0.0104
A0A096N2W7	SMYD1	SET and MYND domain containing 1	5.59	0.0004782	0.0123
A0A096P1W8	GOLM1	golgi membrane protein 1	5.38	0.0003488	0.01
A0A8I5NAW9	MCM4	minichromosome maintenance complex component 4	5.37	0.0006627	0.0153
A0A096NM24		Solute carrier family 27 member 2	5.32	6.97e-05	0.00371
A0A8I5MZK3	PRSS2	serine protease 2	5.06	8.92e-05	0.0043
A0A096NSW2		Myosin XVB	5.05	9.96e-05	0.00459
A0A096P1S4	ALDH1A1	aldehyde dehydrogenase 1 family member A1	4.97	0.0001088	0.00485
A0A096MNN8	NCAPD2	non-SMC condensin I complex subunit D2	4.95	0.0008368	0.0178
A0A2I3MVR6	GDA	guanine deaminase	4.92	0.0009679	0.0197
A0A096N5Z3	GPD1	glycerol-3-phosphate dehydrogenase 1	4.89	0.0027815	0.0412
A0A096NT10	ACOX1	acyl-CoA oxidase 1	4.85	4.94e-05	0.00303
A0A096MYA4	MOGAT2	monoacylglycerol O-acyltransferase 2	4.82	6.76e-05	0.00364
A0A096N416	MEP1B	meprin A subunit beta	4.77	0.0024331	0.0374
A0A2I3NGA5	MCM2	DNA replication licensing factor MCM2	4.76	0.0005445	0.0134
A0A2I3M0H5	ERAP2	endoplasmic reticulum aminopeptidase 2	4.71	0.000154	0.00599
A0A8I5NBI6	MCM6	minichromosome maintenance complex component 6	4.66	0.0009365	0.0192
A0A096NE78	CGN	Cingulin	4.54	0.0018404	0.0307
A0A0A0MUV4	CYP2S1	cytochrome P450 family 2 subfamily S member 1	4.53	0.000498	0.0126
A0A096N641	RPL35	Large ribosomal subunit protein uL29 (60S ribosomal protein L35)	4.52	0.0010765	0.0212
A0A096MWS2	BCL2L15	BCL2 like 15	4.52	9.09e-05	0.00435
A0A096P561	CDK1	cyclin dependent kinase 1	4.46	0.000776	0.0169
A0A096NI98	MRPL2	mitochondrial ribosomal protein L2	4.42	0.000587	0.0141
A0A096N5B0	VNN1	vanin 1	4.42	6.48e-05	0.00355
A0A096NKS2	TTC38	Tetratricopeptide repeat protein 38	4.36	0.0002256	0.0076
A0A096MW86	PIGR	polymeric immunoglobulin receptor	4.36	0.0001524	0.00596
A0A2I3N1U9	NOXA1	NADPH oxidase activator 1	4.26	0.0024031	0.0371
A0A096NAV5	VILL	villin like	4.23	0.0006828	0.0156
A0A096MLV9	METTL7B	methyltransferase like 7B	4.22	0.0001834	0.00668
A0A096MQ22	CYP27A1	cytochrome P450 family 27 subfamily A member 1	4.21	0.0006358	0.0148
A9X1B6	CKMT1B	creatine kinase, mitochondrial 1B	4.21	0.0002464	0.00804
A0A2I3LVN6	CPD	carboxypeptidase D	4.19	7.71e-05	0.00394
A0A096MYR9	GFPT1	glutamine--fructose-6-phosphate transaminase 1	4.16	0.0002801	0.00872
A0A096NEA2	STARD10	StAR related lipid transfer domain containing 10	4.15	0.0013346	0.0245
A0A096NJ40	MCM3	minichromosome maintenance complex component 3	4.14	0.0003169	0.00943
A0A096NU53	OAT	ornithine aminotransferase	4.11	0.0034302	0.048
A0A8I5N4M8	GMDS	GDP-mannose 4,6-dehydratase	4.1	0.0001374	0.00559
A0A096NDX1	EPHX2	epoxide hydrolase 2	4.03	0.0028078	0.0415
A0A096P127	CORO2A	coronin 2A	4.03	0.0001055	0.00476
A0A096MRZ6	ATP1B1	ATPase Na+/K+ transporting subunit beta 1	4.01	0.0003607	0.0102
A0A0A0MUB4	SPINT2	serine peptidase inhibitor, Kunitz type 2	3.99	0.0006735	0.0154
A0A2I3NDN8	ATP1A1	ATPase Na+/K+ transporting subunit alpha 1	3.99	0.0001299	0.0054
A0A2I3LDJ7	GPAT3	glycerol-3-phosphate acyltransferase 3	3.98	0.0019251	0.0317
A0A096N6V2	ACSL5	acyl-CoA synthetase long chain family member 5	3.94	0.000269	0.0085
A0A096NLD8		Cytidine monophosphate-N-acetylneuraminic acid hydroxylase	3.93	0.0025233	0.0384
A0A8I5NUI9	GALNT3	polypeptide N-acetylgalactosaminyltransferase 3	3.9	0.000555	0.0136
A0A096NX64	PCK2	phosphoenolpyruvate carboxykinase 2, mitochondrial	3.9	0.0001422	0.00571
A0A2I3LTT0	PDXDC1	pyridoxal dependent decarboxylase domain containing 1	3.88	0.0008094	0.0174
A0A8I5NHT6	MRPL33	Large ribosomal subunit protein bL33m (39S ribosomal protein L33, mitochondrial)	3.76	0.0001757	0.0065
A0A096NFM7	MTHFD2	methylenetetrahydrofolate dehydrogenase (NADP+ dependent) 2, methenyltetrahydrofolate cyclohydrolase	3.73	0.0009113	0.0189
A0A096NJS2	MCM5	minichromosome maintenance complex component 5	3.72	0.0007033	0.0159
A0A0A0MUP7	SPC24	SPC24, NDC80 kinetochore complex component	3.72	0.0001821	0.00665
A0A2I3LKD3		HMG box domain-containing protein	3.68	0.0011536	0.0222
A0A096NFC3	HMGCS1	3-hydroxy-3-methylglutaryl-CoA synthase 1	3.68	0.0007781	0.017
A0A8I5NV42	RPL32	ribosomal protein L32	3.67	0.0014597	0.0261
A0A8I5MWN9	B3GNT3	UDP-GlcNAc:betaGal beta-1,3-N-acetylglucosaminyltransferase 3	3.66	0.0008868	0.0185
A0A096NI51	MRPS10	mitochondrial ribosomal protein S10	3.66	0.0005968	0.0142
A0A2I3MYK2	SLC4A7	solute carrier family 4 member 7	3.63	0.0004892	0.0125
A0A8I5NJY9		Histone H3	3.59	0.001036	0.0206
A0A2I3LJ68	MRPL53	mitochondrial ribosomal protein L53	3.59	0.0004142	0.0112
A0A096NMA4	CA12	carbonic anhydrase 12	3.57	0.0010799	0.0212
A0A8I5NU25		Sulfotransferase	3.57	0.0006475	0.015
A0A096P159	GNE	glucosamine (UDP-N-acetyl)-2-epimerase/N-acetylmannosamine kinase	3.56	0.0009071	0.0188
A0A096NS00	CYP3A5	cytochrome P450 family 3 subfamily A member 5	3.55	0.0002731	0.00858
A0A2I3N473	RPL8	ribosomal protein L8	3.53	0.0010325	0.0206
A0A096NZ41	TPK1	thiamin pyrophosphokinase 1	3.5	0.0027991	0.0414
A0A8I5N074	SMC2	structural maintenance of chromosomes 2	3.48	0.0012582	0.0235
A0A2I3N853	AHCYL2	adenosylhomocysteinase like 2	3.47	0.0006548	0.0151
A0A2I3NHL6	TNC	tenascin C	3.44	0.0020194	0.0328
A0A096N6P3	ST14	suppression of tumorigenicity 14	3.42	0.0019626	0.0321
A0A0A0MX04	TRIR	telomerase RNA component interacting RNase	3.42	0.0018025	0.0302
A0A096NDY4	MRPL17	mitochondrial ribosomal protein L17	3.39	0.0004928	0.0125
A0A096MYX7	DGAT1	diacylglycerol O-acyltransferase 1	3.38	0.0002834	0.00878
A0A096NGH5	SMPDL3A	sphingomyelin phosphodiesterase acid like 3A	3.34	0.0005372	0.0133
A0A8I5NL10	DDX21	DExD-box helicase 21	3.32	0.0023569	0.0366
A0A096N4R1	MRPL16	mitochondrial ribosomal protein L16	3.32	0.0003465	0.00999
A0A2I3LLR1	PYCARD	PYD and CARD domain containing	3.31	0.0010057	0.0202
A0A2I3MJJ3	ABCB4	ATP binding cassette subfamily B member 4	3.3	0.0012225	0.0231
A0A2I3LIL0	MFSD14A	major facilitator superfamily domain containing 14A	3.28	0.0004796	0.0123
A0A2I3LML8	RPL36	60S ribosomal protein L36	3.2	0.0005157	0.0129
A0A8I5P0B2	HPDL	4-hydroxyphenylpyruvate dioxygenase like	3.18	0.0011738	0.0224
A0A096N523	PAFAH2	platelet activating factor acetylhydrolase 2	3.16	0.00128	0.0238
A0A8I5NLW1	GALE	UDP-galactose-4-epimerase	3.15	0.0008564	0.0181
A0A096NII4	MRPS18A	mitochondrial ribosomal protein S18A	3.15	0.0003189	0.00947
A0A096MQH2	SDSL	serine dehydratase like	3.15	0.0003146	0.00939
A0A096NMH8	DCTPP1	dCTP pyrophosphatase 1	3.12	0.0003518	0.0101
A0A2I3MB40	ALDH18A1	aldehyde dehydrogenase 18 family member A1	3.1	0.0017362	0.0294
A0A2I3MG31	AKR1C1	aldo-keto reductase family 1 member C1	3.1	0.0005411	0.0133
A0A096P374		Galectin	3.09	0.0003705	0.0104
A0A2I3MRN4	ARFIP2	ADP ribosylation factor interacting protein 2	3.05	0.0004073	0.0111
A0A2I3MX34	SIRT6	sirtuin 6	3.02	0.0006412	0.0149
A0A096NSQ7	SLC9A3R1	SLC9A3 regulator 1	3.02	0.0004299	0.0115
A0A2I3LLW9	ACOX1	acyl-CoA oxidase 1	2.98	0.0007767	0.017
A0A096MPA6	TKFC	triokinase and FMN cyclase	2.95	0.002193	0.0347
A0A2I3MGA6	GOLIM4	Golgi integral membrane protein 4	2.95	0.0017515	0.0296
A0A8I5NM18	HMOX1	heme oxygenase (biliverdin-producing)	2.93	0.0031209	0.0448
A0A096MR93	RPL23A	ribosomal protein L23a	2.93	0.0028317	0.0417
A0A2I3N5Z6	RPL14	ribosomal protein L14	2.93	0.0027043	0.0404
A0A2I3LGX5	RPL17	ribosomal protein L17	2.93	0.0021299	0.034
A0A2I3LRG6	SDF2L1	stromal cell derived factor 2 like 1	2.91	0.002868	0.0421
A0A096NCK0	IGF2BP2	insulin like growth factor 2 mRNA binding protein 2	2.91	0.0005735	0.0139
A0A8I5MYF8		Histone H4	2.9	0.0011864	0.0226
A0A2I3M7X4	MRPL43	mitochondrial ribosomal protein L43	2.89	0.0007649	0.0168
A0A2I3MAQ3	MRPL34	mitochondrial ribosomal protein L34	2.89	0.0006936	0.0157
A0A096NYR1	RB1	RB transcriptional corepressor 1	2.86	0.0020545	0.0332
A0A096NYK4	FEN1	flap structure-specific endonuclease 1	2.85	0.0032832	0.0465
A0A096N6Y2	CASP6	caspase 6	2.85	0.00095	0.0194
A0A8I5NGD9	PFKFB2	6-phosphofructo-2-kinase/fructose-2,6-biphosphatase 2	2.85	0.0006653	0.0153
A0A096P5A3	RPL19	Ribosomal protein L19	2.84	0.0021437	0.0342
A0A2I3MSI4	ENTPD5	ectonucleoside triphosphate diphosphohydrolase 5	2.82	0.0012766	0.0238
A0A2I3M4E0	GK	glycerol kinase	2.81	0.0024403	0.0375
A0A096NII9	MRPL14	mitochondrial ribosomal protein L14	2.81	0.000608	0.0144
A0A8I5R5E0	TXNDC5	thioredoxin domain containing 5	2.79	0.0029288	0.0428
A0A096N1Z9	RBFA	ribosome binding factor A	2.79	0.0011464	0.0221
A0A8I5NLU5	RETSAT	retinol saturase	2.77	0.0010966	0.0214
A0A096N1L0	KIAA0319L	KIAA0319 like	2.77	0.0007899	0.0172
A0A096NY61	NAT1	N-acetyltransferase 1	2.74	0.0026522	0.0398
A0A096P105	MRPL50	mitochondrial ribosomal protein L50	2.73	0.0007429	0.0165
A0A096P4N8	TOM1L1	target of myb1 like 1 membrane trafficking protein	2.72	0.0019187	0.0316
A0A2I3MBF2	ACSS2	acyl-CoA synthetase short chain family member 2	2.7	0.0014053	0.0254
A0A2I3NDT4	TM9SF2	Transmembrane 9 superfamily member	2.7	0.0013829	0.0251
A0A2I3LQI7	MRPL54	mitochondrial ribosomal protein L54	2.7	0.0008389	0.0179
A0A096NGT6	PUS7	pseudouridylate synthase 7 (putative)	2.69	0.0017234	0.0293
A0A8I5NFE7	MRPL41	Mitochondrial ribosomal protein L41	2.68	0.0014004	0.0253
A0A2I3N0C6	MRPL27	mitochondrial ribosomal protein L27	2.68	0.0008482	0.018
A0A8I5NB34	PM20D2	peptidase M20 domain containing 2	2.67	0.0035204	0.0489
A0A096MZ01	STMN1	Stathmin	2.66	0.0013689	0.025
A0A096N3H8	ZBTB7B	zinc finger and BTB domain containing 7B	2.66	0.0013736	0.025
A0A096NQ11	MRPL24	mitochondrial ribosomal protein L24	2.66	0.0011401	0.022
A0A2I3MM22	CRYL1	crystallin lambda 1	2.65	0.0012006	0.0228
A0A2I3N1N3	MRPL30	Large ribosomal subunit protein uL30m (39S ribosomal protein L30, mitochondrial)	2.65	0.001163	0.0223
A0A096MNY1	GZMA	granzyme A	2.63	0.0015787	0.0276
A0A096P5A5	MINPP1	multiple inositol-polyphosphate phosphatase 1	2.63	0.0011636	0.0223
A0A8I5NKC8	SDF4	stromal cell derived factor 4	2.63	0.000974	0.0198
A0A096NB44	MRPL21	mitochondrial ribosomal protein L21	2.63	0.0009047	0.0188
A0A096MYA5	MRPL48	mitochondrial ribosomal protein L48	2.6	0.0011649	0.0223
A0A096P4S3	MRPS23	mitochondrial ribosomal protein S23	2.59	0.0010263	0.0205
A0A2I3MM43	ACOT7	acyl-CoA thioesterase 7	2.58	0.0026035	0.0393
A0A2I3N6P2	ITGB4	integrin subunit beta 4	2.58	0.0015152	0.0268
A0A8I5NYK6	PLSCR1	phospholipid scramblase 1	2.57	0.0031642	0.0452
A0A096NI92	LSS	lanosterol synthase	2.57	0.0012129	0.023
A0A8I5N952	MRPS12	mitochondrial ribosomal protein S12	2.57	0.0011141	0.0217
A0A096P129	NANS	N-acetylneuraminate synthase	2.56	0.002139	0.0341
A0A096NZQ0	FDX1	ferredoxin 1	2.55	0.0019289	0.0317
A0A2I3M1B1	SHTN1	shootin 1	2.54	0.0016979	0.029
A0A2I3LGW7	CAMSAP3	calmodulin regulated spectrin associated protein family member 3	2.53	0.0022225	0.0351
A0A096NTH9	MRPL12	mitochondrial ribosomal protein L12	2.53	0.0011913	0.0227
A9X1A9	MRPL9	mitochondrial ribosomal protein L9	2.53	0.0011827	0.0226
A0A8I5N0D7	AKR1C1	aldo-keto reductase family 1 member C1	2.52	0.0017713	0.0299
A0A096NLL4	PMM2	phosphomannomutase 2	2.52	0.0013164	0.0243
A0A096N123	MRPL49	mitochondrial ribosomal protein L49	2.52	0.0012645	0.0236
A0A096NSQ5	DHX32	DEAH-box helicase 32 (putative)	2.5	0.0026147	0.0394
A0A8I5NPG3	MRPL11	Mitochondrial ribosomal protein L11	2.5	0.0022306	0.0352
A0A096ND28	NOS1AP	nitric oxide synthase 1 adaptor protein	2.5	0.0017726	0.0299
A0A096MSA0	MRPL1	mitochondrial ribosomal protein L1	2.5	0.0012141	0.023
A0A096P4H0	PPIF	peptidylprolyl isomerase F	2.49	0.0015843	0.0276
A0A096P546	MRPL45	mitochondrial ribosomal protein L45	2.48	0.0021777	0.0346
A0A096NSA2	SLIRP	SRA stem-loop interacting RNA binding protein	2.46	0.0022347	0.0352
A0A096N724	MRPL47	mitochondrial ribosomal protein L47	2.45	0.0018467	0.0308
A0A2I3NA33	CYP4F3	cytochrome P450 family 4 subfamily F member 3	2.43	0.0029502	0.043
A0A096N932	MRPL37	mitochondrial ribosomal protein L37	2.41	0.0025611	0.0388
A0A0A0MWG3	MRPL4	mitochondrial ribosomal protein L4	2.41	0.0020379	0.033
A0A2I3MCE5	HSPD1	60 kDa heat shock protein, mitochondrial	2.4	0.0025521	0.0387
A0A096MVU3	MRPL3	mitochondrial ribosomal protein L3	2.4	0.0017147	0.0292
A0A096MR30	HMGB2	high mobility group box 2	2.39	0.0021563	0.0343
A0A8I5N5Y6	LRPPRC	leucine rich pentatricopeptide repeat containing	2.38	0.0027256	0.0406
A0A2I3MKQ1	MYO1D	Myosin ID	2.38	0.0019024	0.0314
A0A8I5NQN0	MRPS2	mitochondrial ribosomal protein S2	2.37	0.0033276	0.0469
A0A8I5NV99	DAP3	death associated protein 3	2.37	0.0031695	0.0453
A0A8I5NZI0	MRPS9	mitochondrial ribosomal protein S9	2.36	0.0020386	0.033
A0A096NZK5	ITGA6	integrin subunit alpha 6	2.35	0.0025472	0.0387
A0A096MVX2	MRPL19	mitochondrial ribosomal protein L19	2.35	0.002243	0.0353
A0A2I3MYF6		Mitochondrial ribosomal protein S18C	2.32	0.002163	0.0344
A0A096MLB7	SMC4	structural maintenance of chromosomes 4	2.3	0.002811	0.0415
A0A096NSZ8	MRPL38	mitochondrial ribosomal protein L38	2.29	0.0026927	0.0402
A0A8I5NNA9	MRPL10	mitochondrial ribosomal protein L10	2.25	0.0029441	0.0429
A0A096MXV2	MRPS35	mitochondrial ribosomal protein S35	2.24	0.0026552	0.0398
A0A2I3M0S9	MRPL42	mitochondrial ribosomal protein L42	2.23	0.0033312	0.047
A0A2I3N5C1	MRPS7	mitochondrial ribosomal protein S7	2.23	0.0029146	0.0426
A0A2I3M241	TDP2	tyrosyl-DNA phosphodiesterase 2	2.22	0.0030653	0.0442
A0A096MMX4	NUDT12	nudix hydrolase 12	2.21	0.0035162	0.0489
A0A096NKW9	MRPS34	mitochondrial ribosomal protein S34	2.21	0.00288	0.0422
A0A096NN39	MRPS11	mitochondrial ribosomal protein S11	2.2	0.0030894	0.0444
A0A096N3D9	MRPS22	mitochondrial ribosomal protein S22	2.19	0.0030967	0.0445
A0A8I5NIV2	MRPL15	mitochondrial ribosomal protein L15	2.18	0.0035566	0.0493
A0A096NN38	MRPL46	mitochondrial ribosomal protein L46	2.18	0.003377	0.0474
A0A8I5QZS2	MRPL13	Mitochondrial ribosomal protein L13	2.18	0.003283	0.0465
A0A2I3MUX0	SLC25A10	Solute carrier family 25 member 10	2.17	0.0031087	0.0447

## Sheet: Overexpressed in Native 
UniqueID	Symbol	Name	Native/Entero-grafted ratio	Parametric p-value	Local FDR
A0A8I5QZL2	PCP4	Purkinje cell protein 4	12.99	6.81e-05	0.00377
A0A096NPC2	TRIM29	tripartite motif containing 29	11.11	3.1e-05	0.00246
A0A096NMC9	RASL12	RAS like family 12	9.09	0.000774	0.0154
A0A2I3NCR0	S100A2	Protein S100 (S100 calcium-binding protein)	8.33	0.0018127	0.0264
A0A096NZQ7	SBSPON	SMB domain-containing protein	8.33	5.7e-05	0.00342
A0A2I3LWV5	HPSE2	heparanase 2 (inactive)	7.69	3.39e-05	0.00258
A0A2I3M6J6	FHL1	LIM zinc-binding domain-containing protein	6.67	7.56e-05	0.00399
A0A2I3N649	MPP2	membrane palmitoylated protein 2	6.67	5.73e-05	0.00343
A0A096NNR5	PTGIS	prostaglandin I2 synthase	6.67	4.83e-05	0.00313
A0A096N0J2	FAM180B	family with sequence similarity 180 member B	6.25	0.0027114	0.0343
A0A8I5NY61		Ig-like domain-containing protein	6.25	0.0010285	0.0184
A0A096MW08	CASQ2	calsequestrin 2	6.25	0.0005662	0.0128
A0A8I5NLI7	KLHL41	kelch like family member 41	6.25	8.15e-05	0.00416
A0A0A0MU45	NCCRP1	non-specific cytotoxic cell receptor protein 1 homolog (zebrafish)	5.88	0.0009448	0.0175
A0A0A0MW42	GNG7	G protein subunit gamma 7	5.88	0.0001422	0.00569
A0A096NUF7	FBLN5	fibulin 5	5.88	3.39e-05	0.00258
A0A096NLZ3	DUOX1	dual oxidase 1	5.56	0.0023881	0.0316
A0A096NLE0	SRL	sarcalumenin	5.56	0.0003295	0.00924
A0A8I5NBS2	EGFLAM	EGF like, fibronectin type III and laminin G domains	5.56	0.0002455	0.00778
A0A8I5N6C2	CDK5RAP1	CDK5 regulatory subunit associated protein 1	5.56	0.0001514	0.00589
A0A096NHA3	CRYM	crystallin mu	5.26	0.0040991	0.0453
A0A096N8N9	CHI3L1	chitinase 3 like 1	5.26	0.0014822	0.0232
A0A096N1Q1	MYL2	myosin light chain 2	5.26	0.0012537	0.0209
A0A096NHT4	PI16	peptidase inhibitor 16	5.26	0.0004518	0.0111
A0A096ND84	EFEMP2	EGF containing fibulin extracellular matrix protein 2	5.26	5.26e-05	0.00328
A0A096NXG3	TGM2	transglutaminase 2	5	0.0002979	0.00871
A0A2I3LFN3	CNDP1	carnosine dipeptidase 1	5	7.39e-05	0.00395
A0A096N6P6	MMP7	matrix metallopeptidase 7	4.76	0.0024404	0.032
A0A0A0MWS8	TNNI3	Troponin I, cardiac muscle (Cardiac troponin I)	4.76	0.0014769	0.0231
A0A8I5NES5	DGKG	diacylglycerol kinase gamma	4.76	0.001166	0.0199
A0A096MV87	LAMA2	laminin subunit alpha 2	4.76	0.0011221	0.0194
A0A096N585	SERPINB4	Serpin family B member 4	4.76	0.0008917	0.0168
A0A2I3LCG8	ADH7	alcohol dehydrogenase 7 (class IV), mu or sigma polypeptide	4.76	0.0003638	0.00979
A0A096NNW4	PCOLCE	procollagen C-endopeptidase enhancer	4.76	4.14e-05	0.00288
A0A096MRC5	NDUFA4	NDUFA4 mitochondrial complex associated	4.55	0.0030683	0.0373
A0A8I5NMX7	GPX3	glutathione peroxidase 3	4.55	0.0002163	0.00723
A0A2I3M360	ITIH5	inter-alpha-trypsin inhibitor heavy chain family member 5	4.55	9.54e-05	0.00454
A0A096N640	P2RY14	purinergic receptor P2Y14	4.55	5.45e-05	0.00334
A0A096MQ08	CNTN1	contactin 1	4.35	0.0019591	0.0277
A0A096MUU2	LAMB2	laminin subunit beta 2	4.35	0.0004518	0.0111
A0A096NFV1	TACSTD2	tumor associated calcium signal transducer 2	4.17	0.0013827	0.0222
A0A096P236	OGN	osteoglycin	4	0.0033696	0.0397
A0A096NPR2	PRELP	proline and arginine rich end leucine rich repeat protein	4	0.0004622	0.0113
A0A2I3MTL4	DYSF	dysferlin	4	0.0003329	0.00929
A0A2I3LKZ6	FBLN1	fibulin 1	4	0.0002098	0.0071
A0A096NM33		TNF alpha induced protein 8 like 3	4	0.000198	0.00687
A9X179	ENPP1	ectonucleotide pyrophosphatase/phosphodiesterase 1	4	0.0001276	0.00535
A0A096P5M9	KRT15	keratin 15	3.85	0.0046192	0.0492
A0A8I5R213	ADIRF	Adipogenesis regulatory factor	#DIV/0!	0.0033016	0.0392
B0CM64	PYGM	glycogen phosphorylase, muscle associated	#DIV/0!	0.0022927	0.0307
A0A2I3M6X5	SORBS2	Sorbin and SH3 domain containing 2	#DIV/0!	0.0008927	0.0169
A0A8I5NRA0		EF-hand domain-containing protein	#DIV/0!	0.0006322	0.0136
A0A2I3M5V3	AGTR2	angiotensin II receptor type 2	#DIV/0!	0.0002611	0.00806
A0A096NKR2	FBLN1	fibulin 1	#DIV/0!	0.0001441	0.00573
A0A096N9J6	ACTN2	actinin alpha 2	3.7	0.0034732	0.0405
A0A2I3LFX8	FBN1	Fibrillin 1	3.7	0.001153	0.0198
A0A8I5R6E0	GSTM3	glutathione S-transferase mu 3	3.7	0.0009747	0.0178
A0A096P1P0	KANK1	KN motif and ankyrin repeat domains 1	3.7	0.0005912	0.0131
A0A096NLI0	PPL	periplakin	3.7	0.0005113	0.012
A0A096MWN9	PAWR	pro-apoptotic WT1 regulator	3.7	0.0004401	0.011
A0A096NP06	EFEMP1	EGF containing fibulin extracellular matrix protein 1	3.7	0.0002875	0.00853
A0A096NR13	TPBG	trophoblast glycoprotein	3.7	0.0002569	0.00799
A0A8I5N9P4	SPRR1B	small proline rich protein 1B	3.57	0.0030455	0.0371
A0A2I3NB39	ITGA8	integrin subunit alpha 8	3.57	0.0015595	0.024
A0A096NCU7	SLITRK6	SLIT and NTRK like family member 6	3.57	0.0007645	0.0153
A0A8I5NPT2	CNRIP1	CB1 cannabinoid receptor-interacting protein 1	3.57	0.000314	0.00898
A0A2I3M0J6	CYB5R1	cytochrome b5 reductase 1	3.45	0.0008443	0.0163
A0A2I3MV94	COL6A3	collagen type VI alpha 3 chain	3.45	0.0004814	0.0116
A0A2I3MJ75	PPP1R12B	Protein phosphatase 1 regulatory subunit 12B	3.45	0.0004242	0.0107
A0A2I3MT23	POSTN	periostin	3.45	0.0003688	0.00987
A0A096N3B2	ADH4	alcohol dehydrogenase 4 (class II), pi polypeptide	3.45	0.0001946	0.0068
A0A096NJ02	CRISP2	cysteine rich secretory protein 2	3.33	0.0010818	0.019
A0A2I3MWL5	ENTPD1	Ectonucleoside triphosphate diphosphohydrolase 1	3.33	0.0004435	0.011
A0A8I5R1L0	AQP3	Aquaporin-3 (Aquaglyceroporin-3)	3.23	0.0026207	0.0336
A0A096N141	LAMA3	laminin subunit alpha 3	3.23	0.0017919	0.0262
A0A8I5NCB2		Ig-like domain-containing protein	3.23	0.0014896	0.0233
A0A8I5N995		Ig-like domain-containing protein	3.23	0.001299	0.0213
A0A8I5N4E7	OLFML1	Olfactomedin like 1	3.23	0.000737	0.015
A0A096NZP2	EMILIN1	elastin microfibril interfacer 1	3.23	0.0006718	0.0142
A0A096MTH6	COL6A3	collagen type VI alpha 3 chain	3.23	0.0004579	0.0112
A0A096NRF7	QPCT	glutaminyl-peptide cyclotransferase	3.23	0.0002911	0.00859
A0A096NAX2	CD34	CD34 molecule	3.13	0.0033498	0.0395
A0A2I3LW92	NEGR1	neuronal growth regulator 1	3.13	0.0024869	0.0324
A0A2I3LT11	EPDR1	ependymin related 1	3.13	0.0023679	0.0314
A0A2I3MJQ7	POSTN	periostin	3.13	0.0017845	0.0261
A0A096N997	S100A6	S100 calcium binding protein A6	3.13	0.0017176	0.0255
A0A096NZP1	SDK1	sidekick cell adhesion molecule 1	3.13	0.0013797	0.0222
A0A096N2M1	SNTB1	syntrophin beta 1	3.13	0.0012019	0.0203
A0A096MLI9	LRRN4CL	LRRN4 C-terminal like	3.13	0.0007547	0.0152
A0A2I3MS76	MFAP4	microfibril associated protein 4	3.13	0.0005098	0.012
A0A2I3M4F5	GRB10	growth factor receptor bound protein 10	3.03	0.001425	0.0226
A0A096MV66	SCARA5	scavenger receptor class A member 5	#DIV/0!	0.0013692	0.022
A0A2I3MN67	ADH5	alcohol dehydrogenase 5 (class III), chi polypeptide	#DIV/0!	0.0013049	0.0214
A0A2I3M0V9	SORBS1	sorbin and SH3 domain containing 1	#DIV/0!	0.0012071	0.0204
A0A096NBM8	MAP1B	microtubule associated protein 1B	#DIV/0!	0.0009349	0.0174
A0A096MQJ9	ABI3BP	ABI family member 3 binding protein	#DIV/0!	0.0008803	0.0167
A0A096NG19	PRKCD	protein kinase C delta	#DIV/0!	0.0006437	0.0138
A0A8I5NPE0		Ig-like domain-containing protein	#DIV/0!	0.0005067	0.0119
A0A096P654	PLCD3	phospholipase C delta 3	#DIV/0!	0.0003851	0.0101
A0A096MQ49	LUM	lumican	2.94	0.0035546	0.0411
A0A096N5N5	ITGA5	integrin subunit alpha 5	2.94	0.0031351	0.0378
A0A2I3N9T9		Myocardial zonula adherens protein	2.94	0.0027071	0.0343
A0A2I3N3R2	HROB	Homologous recombination factor with OB-fold	2.94	0.0015394	0.0238
A0A2I3N6K8	RECK	reversion inducing cysteine rich protein with kazal motifs	2.94	0.0012709	0.021
A0A2I3MZ82	POSTN	periostin	2.94	0.0007661	0.0153
A0A096NQG4		Fibulin 2	2.94	0.0006253	0.0136
A0A096MKK5	VCAM1	vascular cell adhesion molecule 1	2.86	0.0041244	0.0455
A0A8I5NKJ9		PDZ domain-containing protein	2.86	0.0034182	0.0401
A0A8I5MWT7	CCL22	C-C motif chemokine ligand 22	2.86	0.0018603	0.0268
A0A2I3LMG0	PTPRU	protein tyrosine phosphatase, receptor type U	2.86	0.0017229	0.0255
A0A096MZM0	GNAI1	G protein subunit alpha i1	2.86	0.001654	0.0249
A0A2I3M8Z2	COL6A2	collagen type VI alpha 2 chain	2.86	0.0010118	0.0182
A0A8I5R7S5		Ig-like domain-containing protein	2.86	0.0009109	0.0171
A0A096N467	CD99	CD99 molecule (Xg blood group)	2.86	0.0007222	0.0148
A0A096P0S9	ORM1	orosomucoid 1	2.78	0.0045024	0.0483
A0A096MYB2	ANO3	anoctamin 3	2.78	0.0025842	0.0333
A0A2I3LF86	SLC14A1	solute carrier family 14 member 1 (Kidd blood group)	2.78	0.0021863	0.0298
A0A2I3MTT2	WLS	wntless Wnt ligand secretion mediator	2.78	0.0014418	0.0228
A0A8I5P296		Ig-like domain-containing protein	2.78	0.0012968	0.0213
A0A096N1J7	APOD	apolipoprotein D	2.78	0.0012729	0.0211
A0A096NIA2	COL6A1	collagen type VI alpha 1 chain	2.78	0.0010975	0.0192
A0A2I3MVY8	ITGA7	integrin subunit alpha 7	2.7	0.003763	0.0428
A0A096N424	HPGDS	hematopoietic prostaglandin D synthase	2.7	0.0032709	0.0389
A0A2I3MSR4	MTURN	Maturin, neural progenitor differentiation regular homolog	2.7	0.0026912	0.0342
A0A096NS45		Ig-like domain-containing protein	2.7	0.0017902	0.0262
A0A8I5NFF6		Ig-like domain-containing protein	2.7	0.0016794	0.0251
A0A096N1G3	HSPB8	heat shock protein family B (small) member 8	2.7	0.0016343	0.0247
A0A096MR94	SERPINA7	serpin family A member 7	2.7	0.001536	0.0237
A0A2I3LG36	CPNE8	copine 8	2.7	0.0011738	0.02
A0A8I5NWN1	ITPR1	inositol 1,4,5-trisphosphate receptor type 1	2.7	0.0011371	0.0196
A0A2I3LKQ8	RBP4	retinol binding protein 4	2.63	0.0041361	0.0456
A0A096NCN2	CST6	cystatin E/M	2.63	0.0037812	0.0429
A0M8R6	CAV1	caveolin 1	2.63	0.0030863	0.0374
A0A8I5P2L0	PLPP3	Phospholipid phosphatase 3	2.63	0.0030062	0.0368
A0A8I5N5V6	L3HYPDH	trans-L-3-hydroxyproline dehydratase	2.63	0.0023216	0.031
A0A096MKT1	RHOB	ras homolog family member B	2.63	0.0021175	0.0292
A0A096P0P4	STOM	stomatin	2.63	0.0020199	0.0283
A0A2I3NBQ7	HSPA12A	Heat shock protein family A (Hsp70) member 12A	2.63	0.0017503	0.0258
A0A096NBN3	C7	complement C7	2.63	0.0015283	0.0236
A0A096NQN2	APCS	amyloid P component, serum	2.63	0.0014413	0.0228
A0A8I5N3P7		Ig-like domain-containing protein	2.63	0.0014341	0.0227
A0A096N678	AGT	angiotensinogen	2.63	0.0013672	0.022
A0A096NDH5	CLIC4	chloride intracellular channel 4	2.63	0.0013513	0.0219
A0A096N7S0	THY1	Thy-1 cell surface antigen	2.63	0.001165	0.0199
A0A096MKK3	OLFML3	olfactomedin like 3	2.63	0.0009048	0.017
A0A096NPS0	AHSG	alpha 2-HS glycoprotein	2.56	0.0040766	0.0451
A0A8I5NLY7	DES	desmin	2.56	0.0034595	0.0404
A0A2I3N9G3	ESYT1	extended synaptotagmin 1	2.56	0.0030953	0.0375
A0A2I3LY52	NEFM	neurofilament medium	2.56	0.0030722	0.0373
A0A096NJI9	SERPINA6	serpin family A member 6	2.56	0.0029543	0.0363
A0A096N1Y1	CLU	clusterin	2.56	0.0029054	0.0359
A0A096NKX7	IGFALS	insulin like growth factor binding protein acid labile subunit	2.56	0.0020549	0.0286
A0A0A0MVT1	MYADM	myeloid associated differentiation marker	2.56	0.0019366	0.0275
A0A096NA41	PODN	podocan	2.56	0.0018907	0.0271
A0A2I3M6E8	FAP	fibroblast activation protein alpha	2.56	0.001576	0.0241
A0A096MRP6	SERPING1	serpin family G member 1	2.56	0.0014483	0.0229
A0A096P6B8	MRC2	Mannose receptor C type 2	2.56	0.0014189	0.0226
A0A8I5N962	CAB39L	calcium binding protein 39 like	2.56	0.0013559	0.0219
A0A8I5NDQ3		Anaphylatoxin-like domain-containing protein	2.56	0.0012324	0.0206
A0A2I3LYC6		Histamine N-methyltransferase	2.5	0.0045217	0.0485
A0A8I5NBS6	CD59	CD59 molecule (CD59 blood group)	2.5	0.0039267	0.044
A0A2I3MU24	EMCN	endomucin	2.5	0.0037352	0.0425
A0A096NS36	TRIP6	thyroid hormone receptor interactor 6	2.5	0.0031533	0.038
A0A2I3ME27	MUSTN1	musculoskeletal, embryonic nuclear protein 1	2.5	0.0029325	0.0362
B0CM34	HMGN1	high mobility group nucleosome binding domain 1	2.5	0.0027892	0.035
A0A2I3N477	ABCC9	ATP binding cassette subfamily C member 9	2.5	0.0018992	0.0272
A0A8I5NEC6		Ig-like domain-containing protein	2.5	0.0016851	0.0252
A0A096MSV4		Ig-like domain-containing protein	2.5	0.0016656	0.025
A0A8I5N321		Ig-like domain-containing protein	2.5	0.0015736	0.0241
A0A096P2R6	SHBG	sex hormone binding globulin	2.5	0.0014251	0.0226
A0A096MT62	DAG1	dystroglycan 1	2.44	0.004592	0.049
A0A096MQE9	CD81	CD81 molecule	2.44	0.0045927	0.049
A9L8T6	RHBDF1	rhomboid 5 homolog 1	2.44	0.0038646	0.0435
A0A0A0MWF5	BCAM	basal cell adhesion molecule (Lutheran blood group)	2.44	0.0034332	0.0402
A0A2I3N581	ITGA1	integrin subunit alpha 1	2.44	0.0033645	0.0397
A0A096NFI3	LMCD1	LIM and cysteine rich domains 1	2.44	0.00307	0.0373
A0A8I5NSE3		pregnancy zone protein-like	2.44	0.0027849	0.0349
A0A2I3NGA0	ARHGEF40	Rho guanine nucleotide exchange factor 40	2.44	0.00265	0.0338
A9X172	F10	coagulation factor X	2.44	0.0017468	0.0258
A0A8I5NLT2	IGLV3-27	immunoglobulin lambda variable 3-27	2.44	0.0014271	0.0226
A0A2I3MQR3	BAHCC1	BAH domain and coiled-coil containing 1	2.38	0.0044324	0.0478
A0A096NFH2	OSBPL1A	oxysterol binding protein like 1A	2.38	0.0037198	0.0424
A0A2I3M793	COL14A1	collagen type XIV alpha 1 chain	2.38	0.0036363	0.0418
A0A0A0MVW7	EHD2	EH domain containing 2	2.38	0.0033734	0.0397
A0A096NTX8	APOH	apolipoprotein H	2.38	0.0033448	0.0395
A0A2I3MN09	AKT3	AKT serine/threonine kinase 3	2.38	0.0029552	0.0364
A0A096N0R9	SERPINC1	serpin family C member 1	2.38	0.0029339	0.0362
A0A2I3M6H7		Ig-like domain-containing protein	2.38	0.0026208	0.0336
A0A8I5R910		Ig-like domain-containing protein	2.38	0.0024602	0.0322
A0A0A0MW87	PGLYRP2	peptidoglycan recognition protein 2	2.38	0.002386	0.0316
A0A096MTE3	TMEM119	transmembrane protein 119	2.38	0.0023141	0.0309
A0A096NS83	SERPIND1	serpin family D member 1	2.38	0.0022657	0.0305
A0A2I3MRF6	SERPINF2	serpin family F member 2	2.38	0.0022032	0.03
A0A096NBG5	SAA4	Serum amyloid A protein	2.38	0.0021172	0.0292
A0A8I5MV73		Ig-like domain-containing protein	2.38	0.0019515	0.0277
A0A096N4Z1	F2	coagulation factor II, thrombin	2.38	0.0019041	0.0272
A0A096NXD0	CMA1	chymase 1	2.38	0.0018113	0.0264
A0A8I5R5F3	IGLV5-52	immunoglobulin lambda variable 5-52	2.38	0.0017702	0.026
A0A096NRQ5	C8G	complement C8 gamma chain	2.33	0.0045773	0.0489
A0A2I3MBR2		Ig-like domain-containing protein	2.33	0.0040266	0.0448
A0A0A0MX79	A1BG	alpha-1-B glycoprotein	2.33	0.0038321	0.0433
A0A096N345	HPX	hemopexin	2.33	0.0035233	0.0409
A0A096N2Q3	AEBP1	AE binding protein 1	2.33	0.0034713	0.0405
A0A2I3LUD6	KNG1	kininogen 1	2.33	0.003298	0.0391
A0A8I5NUM3	SIGLEC1	sialic acid binding Ig like lectin 1	2.33	0.003066	0.0373
A0A096P5G9	TOP2A	DNA topoisomerase 2	2.33	0.003059	0.0372
A0A096NLB0	GPLD1	glycosylphosphatidylinositol specific phospholipase D1	2.33	0.0026726	0.034
A0A096MY76	ITGB5	integrin subunit beta 5	2.33	0.0024943	0.0325
A0A2I3MSE2		EGF-like domain-containing protein	2.33	0.0022876	0.0307
A0A8I5N3E9	C1R	complement C1r	2.33	0.0020996	0.029
A0A096MUP8	S100A13	S100 calcium binding protein A13	2.33	0.0020702	0.0288
A0A2I3LXZ6		Ig-like domain-containing protein	2.33	0.0020536	0.0286
A0A096NBU0	SLC12A4	solute carrier family 12 member 4	2.33	0.0020205	0.0283
A0A096N2Y1	C1S	Complement C1s subcomponent	2.33	0.0019301	0.0275
A0A096N8S0	C8B	Complement C8 beta chain	2.27	0.0041583	0.0458
A0A096NV34	FERMT2	fermitin family member 2	2.27	0.0038448	0.0434
A0A8I5NXN8	VTN	Vitronectin	2.27	0.0037344	0.0425
A0A096N5T2	PDGFRB	platelet derived growth factor receptor beta	2.27	0.0035497	0.0411
A0A2I3M7P7	TNS2	tensin 2	2.27	0.0035383	0.041
A0A096NAM4	PARVA	parvin alpha	2.27	0.0032377	0.0386
A0A096NJJ8	SERPINA4	serpin family A member 4	2.27	0.0032112	0.0384
A0A2I3LMN0	CP	ceruloplasmin	2.27	0.0031848	0.0382
A0A8I5N5Y9	ILK	integrin linked kinase	2.27	0.0030827	0.0374
A0A8I5N6C9		Ig-like domain-containing protein	2.27	0.0025616	0.0331
A0A2I3NHX3	ANTXR2	anthrax toxin receptor 2	2.27	0.0025042	0.0326
A0A096MX78	ITIH1	Inter-alpha-trypsin inhibitor heavy chain 1	2.27	0.0025122	0.0326
A0A2I3N2J9		Flotillin	2.22	0.0040557	0.045
A0A096NN57	MFGE8	milk fat globule-EGF factor 8 protein	2.22	0.0039579	0.0443
A0A8I5NAM2	STBD1	Starch binding domain 1	2.22	0.0037895	0.043
A0A096P6B1	SFXN3	sideroflexin 3	2.22	0.0036055	0.0415
A0A2I3LFI2	RBP1	retinol binding protein 1	2.22	0.0034419	0.0403
A0A096MWI1		Ig-like domain-containing protein	2.22	0.0031788	0.0382
A0A096NPZ2	ITIH4	inter-alpha-trypsin inhibitor heavy chain family member 4	2.22	0.00304	0.037
A0A8J8Y2F3		Ig-like domain-containing protein	2.22	0.0029558	0.0364
A0A8I5NLL5		Ig-like domain-containing protein	2.22	0.0029638	0.0364
A0A096NZY9	PLG	plasminogen	2.22	0.0029653	0.0364
A0A8I5R863	C1RL	complement C1r subcomponent like	2.22	0.0025461	0.0329
A0A2I3MK95	BLVRA	biliverdin reductase A	2.17	0.0045531	0.0487
A0A8I5NPN6	ABCC4	ATP binding cassette subfamily C member 4	2.17	0.0045267	0.0485
A0A096NXZ2	PTMS	Parathymosin	2.17	0.0044142	0.0477
A0A096N727		Ig-like domain-containing protein	2.17	0.0039446	0.0442
A0A096P042	MOXD1	Monooxygenase DBH like 1	2.17	0.003909	0.0439
A0A8I5NF36	IL1RAP	interleukin 1 receptor accessory protein	2.17	0.0037285	0.0425
A0A8I5NZN5		Ig-like domain-containing protein	2.17	0.0033025	0.0392
A0A2I3MW86	ITIH2	inter-alpha-trypsin inhibitor heavy chain 2	2.13	0.0046942	0.0497
A0A8I5NIY0		Ig-like domain-containing protein	2.13	0.0046031	0.0491
A0A8I5NIE7	ALDH3B1	aldehyde dehydrogenase 3 family member B1	2.13	0.0043502	0.0472
A0A096MT27	KLKB1	kallikrein B1	2.13	0.0043088	0.0469
A0A2I3LC55	ROCK1	Rho associated coiled-coil containing protein kinase 1	2.13	0.0042329	0.0463
A0A8I5NSI1	IGKV4-1	immunoglobulin kappa variable 4-1	2.13	0.0041761	0.0459
A0A096N4A4	C9	complement C9	2.13	0.004032	0.0448
A0A096MSP3	AFM	afamin	2.13	0.0040149	0.0447
A0A0A0MVG7	PLEKHF1	pleckstrin homology and FYVE domain containing 1	2.13	0.0038216	0.0432
A0A8I5NJJ6	CDH13	cadherin 13	2.13	0.0036074	0.0416
A0A2I3LK29	FLOT1	Flotillin	2.13	0.0035375	0.041
A0A096P298	MYO1C	myosin IC	2.08	0.004694	0.0497
A0A096NEB5	LRP1	LDL receptor related protein 1	2.08	0.0045007	0.0483
A0A096MQX5	ESYT1	extended synaptotagmin 1	2.08	0.0042702	0.0466
